# Supplementary material for: Xanthones Isolated from Cratoxylum cochinchinensis Reduced Oxidative Stress in Periodontal Ligament Stem Cells
Source: Int J Mol Sci. 2023 Sep 28;24(19):14675. doi: 10.3390/ijms241914675 (PMC10573000; doi:10.3390/ijms241914675)
Supplement: Supplementary file 1 [file ijms-24-14675-s001.zip]

Archive with 1 entries (1 files):
- ijms-2623913-supplementary.pdf
